# Supplementary material for: Associations Between Dietary Factors and Breast Cancer Risk: A Systematic Review of Evidence from the MENA Region
Source: Nutrients. 2025 Jan 22;17(3):394. doi: 10.3390/nu17030394 (PMC11820300; doi:10.3390/nu17030394)
Supplement: Supplementary file 1 [file nutrients-17-00394-s001.zip]

Archive with 1 entries (1 files):
- nutrients-3387295-supplementary.pdf
